# Supplementary material for: Improved Chemical and Radiochemical Synthesis of Neuropeptide Y Y2 Receptor Antagonist N-Methyl-JNJ-31020028 and Preclinical Positron Emission Tomography Studies
Source: Pharmaceuticals (Basel). 2024 Apr 8;17(4):474. doi: 10.3390/ph17040474 (PMC11053772; doi:10.3390/ph17040474)
Supplement: Supplementary file 1 [file pharmaceuticals-17-00474-s001.zip]

Archive with 1 entries (1 files):
- pharmaceuticals-2937642-supplementary.pdf
